# Supplementary material for: Problems and Barriers Related to the Use of AI-Based Clinical Decision Support Systems: Interview Study
Source: J Med Internet Res. 2025 Feb 3;27:e63377. doi: 10.2196/63377 (PMC11833262; doi:10.2196/63377)
Supplement: Multimedia Appendix 2 [file jmir_v27i1e63377_app2.xlsx]

## Sheet: Tabelle1
		Problem category	Problem area	General					Development					Application
		Technology	Errors and False Alarms	Tension between sensitivity and false alarms (Developer)										Incorrect recommendations for action (Patient representative)
			Generalizability	AI is always optimized for a specific data basis and is not universally valid (Consulting)	Questionable whether systems can be adopted for other patient groups (Ethics)	Data sets and AI trained on them are not transferable from one region to another (Research Institution Info)	Limited transferability of results from specialized hospitals to other hospitals (Health Insurance)	Lack of transferability from AI to smaller hospitals (Care)	Balancing between individualization and generalization (Care)					Systems must be adapted to local data (Physician representative)
				Limited tranferability of AI trained on hospital data (Consulting)	Limited transferability of AI trained on local data (Consulting)	Some questions cannot be answered uniformly for different populations (Health Insurance)	Generalization of data of individual hospitals (Care)	Problem of generalization (Health Insurance)
				Generalization partially restricted by genetics (Health Insurance)	Problem of generalization of data sets (Health Insurance)	The more specialized the foundational data, the lower the possibility of generalization (Health Insurance)	Weaknesses due to generalizability (Care)	Generalization at the expense of specification (Consulting)
			Black -Box-Character	Lack of traceability due to black box character (Ethics)	Lack of understanding due to unspecified algorithms (Consulting)	Danger of intransparent/incomprehensible AI (Developer)	Difficult to find explanations for AI-based diagnostics (Consulting)	Lack of understanding of decisions (Quality Management)						Difficulty interpreting the (statistical) results (Ethics)	If users cannot understand the decisions, the cooperation obetween AI and humans will not work (Care)
			Training						AI has considerable error potential when it learns from low-qualified users (Quality Assurance)	Danger from bad training or bias (Consulting)	Development is a continuous process, since drifts occur with unsupervised development (Developer)	Development phase not yet completed before actual use of the model (Care)	Bias due to insufficient analysis of the data (Consulting)
									Development not matured yet before actual use takes place (Care)	AI systems are often developed for quick profit and therefore not mature (Care)	Data-specific and thus incorrect training (Consulting)	Error rates during training in practice (Consulting)
			Implicit Knowledge	Context cannot be captured in AI (Developer)										Lack of implicit knowledge and thus a reductionist patient image (Developer)	Lack of eye for the entire patient pesentation (Developer)	Neglect of implicit knowledge through the use of AI (Ethics)	Implicit knowledge is necessary (Care)
			Reliability	No absolute security, because AI is based on statistics and not on fixed algorithms (Consulting)	Probability is not always enough to make the right decisions (Quality Assurance)	High risk due to self-learning AI (Consulting)								No absolute reliability. (Ethics)	System does not critically question input (Care)	Danger of using AI too early in resource-critical supply situations (Quality Assurance)
		Studies	Study Quality	No clean, proper work in the context of studies (Health Insurance)	Fake study results (Patient representative)	Risk of studies with low evidence (Health Insurance)
			Lack of Studies	Lack of studies on the additional benefits of the systems (Health Insurance)	Few study results from Germany available (Care)	Lack of valid studies (Ethics)	Lack of reliable studies (Health Insurance)	Lack of prospective studies (Physician representative)
			Ethics votes	Hurdle of the ethics votes on the use of data in the context of studies (Research Institution Info)	Necessity and partially rejected ethics votes (Research Institution Info)
			Study Funding	Foregoing of medical success due to lack of study funding for fear of AI (Physician representative)	Lack of funding (Physician representative
			Conception / Development						Exploratory instead of purposeful development of the systems (Care)	Lack of view of the entirety of the data (Developer)	Questionable objectivity and knowledge base in the development of algorithms (Patient representative)	Transparency and trustworthiness of the development of underlying algorithms (Patient representative)	Independence of the developers (Patient representative)
		User	Workload						Lack of time during care to enter data for training (Care)	Lack of time in care and thus of ability to partake in and support AI development (Care)				AI leads to more work for care (Care)	Additional effort for nursing staff (Care)	Danger of additional work for doctors (Ethics)	Possible additional time expenditure for doctors (Quality Assurance)	Significant additional effort with many false-positive results (Ethics)
														Unmature systems can lead to more effort than they save (Care)	Some data cannot be collected automatically (Quality Assurance)	Additional work due to unreliable functioning of the devices and system crashes due to the poor IT situation in Germany (Care)	Manual correction of incorrect measurements leads to extra work (Care)	Need for additional personnel to collect data necessary for AI-based CDSS (Care)
														Additional work through the use of AI (Physician representative)	Takes too much time (Care)	Attempt to misuse AI as a means of saving personnel (Care)	A lot of extra work and overload of doctors to collect standardized machine-readable data (Ethics)
			Interprofessionality						Lack of involvement of physicians in system development and study conception (Developer)	Professional errors are more noticeable by doctors than developers (Developer)	Poor integration of care in development partnerships, no say in the tasks (Care)	Risk that nursing knowledge regarding good quality of care will not be incorporated into the development of AI-based CDSS (Care)	Development effort is underestimated by clinicians (Developer)
									Development is expensive and must be interdisciplinary (Care)	Difficulties in interdisciplinary development (Care)	Shortage of skilled workers, especially with knowledge of AI (Consulting)	Time required for interprofessional understanding in development (Physician representative)	Development among doctors as a secondary activity (Developer)
									Lack of functioning cooperation between the professions (Care)	The technical language of individual professions can make it difficult for others to access (Care)	Necessity of interdisciplinary development (Physician representative)	Conflicts of interest in development (Patient representative)	AI is developed for theoretical processes, but not to the reality lived in practice (Care)
									In the absence of involvement of experts in development, problems will arise in use (Care)	Exclusion of certain professional groups in development (Care)	Developments without interdisciplinary involvement do not make sense (Physician representative)
			Qualification	Insufficient qualification of the users (Quality Management)	Poor education of potential users (Care)	Lack of digital experience of technically less inclined older people (Care)	Lack of further training and review of further training (Consulting)	Poor training as a source of error (Health Insurance)						In the absence of experience with AI-based information, its interpretation and communication is more difficult (Care)
				Low intrinsic motivation of nursing professions to deal with the topic of AI (Care)
			Automation Bias											Blind trust despite mistakes (Developer)	Blind relying on AI by medical staff (Ethics)	Uncritical adoption of recommendations for action (Developer)	Blind trust of doctors despite lack of transparency (Quality Management)	Blind trust through habituation (Consulting)
														Unchallenged/unverified execution of recommendations for action (Quality Management)	Doctors are not allowed to make decisions on incomprehensible foundations (Care)	Automated action based on AI-based decisions (Care)	Danger of automation bias (Health insurance fund)	Automation Bias (2x) (Care)
														Danger of automation bias (Health insurance fund)	Too much relying on AI by doctors (Health insurance fund)	Promotion of actionism (Ethics)	Automation bias due to time pressure, stress and high shortage of skilled workers (Care)
			Decision Making											Decision-making autonomy endangered by AI (Care)	AI as a decision-making barrier for doctors in the event of disagreements (Ethics)	Undermining medical and nursing expertise (Quality Management)	Undermining medical and nursing expertise (Care)	No time savings due to permanent responsibility (Consulting)
														Abuse of AI as a means of power (Care)	Anxiety when the goal of AI proposed decisions is not clear (Care)
			Loss of Knowledge											Doctors unlearn the basics by regularly using AI (Consulting)	Loss of knowledge of service providers (Care)	Loss of knowledge through the use of AI (Consulting)
			Alert Fatigue											Alert fatigue due to false alarms (Quality Management)	Alert messages are ignored by employees (Patient representative)	Risk of too many false alerts and resulting alert fatigue (Physician representative)
			Perception of AI	Negative portrayal of AI and thus lower acceptance and trust (Consulting)	Negative communication about AI in the press (Developer)	Patients find technology threatening (Quality Assurance)	Fear of decisions made by AI (Research Organisation - Law)	Perception of weaknesses of AI outweighs the benefits (Consulting)						Distrust due to undermining medical competence (Quality Assurance)	Skepticism of doctors due to measuring of their diagnostic quality (Ethics)	Lack of added value of the systems in case of a lack of trust (Care)	Perception of false alarms by patients (Developer)	Technical information sometimes misleading for patients (Consulting)
				Reservations about AI (Care)	Irrational fear of AI (Research Institution Info)	Lack of trust in AI systems (Research Organisation - Law)	Negative perception of (self-learning) AI (Developer)	Rejecting attitude towards innovations, such as the introduction of AI (Quality Management)
				Perception as alienation and thus limited acceptance (Care)	Low acceptance among the elderly (Care)	Rejecting attitude towards innovations (Care)	Low trust (Patient representative)	Doubts about validity and benefit (Physician representative)
				Fundamental rejection of AI (Consulting)	Irrational reservations about AI (Research Organisation - Law)	Established rejection of AI (Quality Management)	Partially negative attitude (Consulting)	Lack of acceptance (Care)
				Skepticism of notified bodies about AI (Consulting)	Skepticism of authorities and notified bodies about AI (Consulting)	AI is seen as a means of rationing (Ethics)	Fear of replacement by AI (Care)	Fear of being replaced by AI (Care)
				No unsupervised self-learning AI (Physician representative)	Excessive expectations of AI (Ethics)	Lack of awareness of the limits of AI systems (Developer)	Extreme perception of AI (positive/negative) (Research institution - Info)
		Ethics	General	Ethical problems (Developer)
			Dehumanization											Patients only as data points without taking their stories into account (Ethics)	Dehumanization of medical treatment (Quality Assurance)	Risk of deterioration of communication with patients (Developer)	Ethical problem of alienation of people (Care)	Risk of great generalization and thus loss of individual consideration of patients (Care)
			Discrimination	Re-identification of small population groups (Ethics)	Paradox, as much data as possible, as different groups as possible can lead to stigmatization (Ethics)				Discrimination against groups of people in data sets (Research Institution Info)	Discrimination present in data is adopted by AI (Quality Assurance)	Data basis designed for the male gender (Care)	Gender bias in studies and associated risk of generalization (Patient representative)	Different patient populations (Patient representative)	Social inequalities in training data can be reflected in use (Ethics)	Danger of discrimination (Ethics)	Danger that AI behaves racistly (Consulting)	Possibly discrimination against minorities (Ethics)
									Consideration of certain diseases in patients (Patient representative)	Data basis often primarily oriented towars men (Health insurance fund)	No balanced weighting of different patient groups in the data (Quality Management)
		Data	Fragmentation	Variety of systems and resulting fragmented data (Developer)	Complex health system and resulting fragmented data (Ethics)	Complex health system and resulting fragmented data (Research Institution Info)	Complex health system and resulting fragmented data (Developer)	Sector boundaries and thus fragmented data (Care)	Training data cannot be harmonized or unified (Ethics)	A large number of actors leads to poor availability and comparability of training data (Ethics)	Heterogeneous data (Developer)	Problem with training data due to the lack of standardization and interoperability (Physician representative)	Data is available but fragmented and insufficiently prepared (Ethics)
				Complex health system and lack of uniform standards or uniform data format (Research Organisation- Law)	Sector boundaries as a barrier for systems (Care)	Data fractions due to sector boundaries (Care)	Data loss due to care interruptions/patient transfer (Care)	Limited data availability due to sector boundaries (Physician representative)	Insufficient data integration (Research Institution Info)	Different heterogeneous data pools (Developer)	Different processes for data acquisition and thus different data structures (Developer)	No comprehensive data in the context of some diseases due to supply interruptions (Care)	Data quality depends on reliable results (Health insurance fund)
				Problem of the federal system for data availability (Ethics)	No standardization (various programming languages and dialectics) (Developer)
			Data Quality	Data does not always reflect reality (Consulting)					Bad data sets (Quality Management)	Often unprocessed and insufficiently analysed data bases (developers)	Questionable quality of training data (Ethics)	No structured data in sufficient quantity and quality (Research Organisation Info)	Garbage-in, garbage-out (developer)
									Garbage-in, garbage-out (Care)	Switching to suboptimal data (Consulting)	Incorrect results due to invalid data (quality assurance)	Further development in practical setting can worsen AI (Consulting)	Development of unsuitable AI on an inadequate data basis (Consulting)
			Data Quantity						Availability of quality-checked data (Developer)	Insufficient data quality and data quantity (Research Organisation Info)	Low data availability (Research Institution Info)	Lack of structured data (Research Organisation Info)	Little data available (Research Institution Info)
									Low data availability (Consulting)	Limited data availability (Developer)	Low availability of data sets for training AI (Consulting)	Rare treatment situations offer too sparse a data basis (Developer)	Uncontrolled flood of data (Developer)
			Data Security	Patient concerns about data leaks (Care)	Patients must be in control of their data (Quality Assurance)	Protection of patient-related data through data security (quality assurance)	Concern about data leaks (Care)	Questionable data security (Care)						Problems with IT security and cyber security (Consulting)	Risk of manipulation of training data or algorithms (Consulting)	Danger of hacker attacks (Health insurance)	Risk of system failures due to hacker attacks or power failures (Health insurance)	Risk to IT security and risk of deletion of training data (Consulting)
			(Med.) Context of the Data											The (disease) understanding at the time of data collection does not correspond to that of today (quality assurance)	Diagnoses change over time (Care)	Lack of categorisation of the data in the current context (quality assurance)
			Data Collection						Data is sometimes only available in analogue form or has to be extracted in a complex way	Difficult process of data acquisition (Research Organisation Info)	Some data bases are not available in digitalised form (Care)
		Law	Device Approval	Uncertainties with named bodies (Consulting)	Start-ups with scarce resources and overload of designated bodies (Consulting)	Too few certifying bodies for the authorisation of AI (Consulting)	Framework conditions are too cost-intensive for start-ups (Consulting)	Overly complex and costly requirements (Research Organisation Info)
				Additional work due to different requirements for different authorisation regions (Consulting)	Regulatory issues in the context of medical device authorisation (Physician representative)
			Data Protection	Data that cannot be anonymised (Consulting)	Identification of specific data in the event of withdrawal of consent (Consulting)	Prioritisation of data protection over health protection (2x) (quality management)	Data protection and implementation as a barrier (Developer)	Cumbersome data protection requirements (Research Organisation Law)						Data protection as an excuse to avoid renewal (2x) (Developer)	Data protection as an excuse against use (Care)	Lack of consideration of the reading and writing rights of nursing staff in legal requirements (Care)	No read and write permissions in the digital patient file for care staff due to data protection (Care)
				Legal requirements make it difficult to exchange data within the hospital and lead to poorer data (quality management)	Exchange of data hampered by data protection requirements (Care)	Data protection and handling of pseudonymised data (Health insurance)	The problem of data protection in automated data processing (Care)	Problems regarding data protection and data security (Physician representative)
			Liability	Pending legal clarification of the effects of patient-generated AI (Consulting)	Difficult question of liability (Research Organisation- Law)	Liability risks for doctors if the quality of the systems is questionable (Ethics)	Full liability risk for decisions lies with the doctor (Consulting)	Legal hurdles with regard to the question of liability (Care)
				Responsibility for incorrect recommendations for action remains with the doctor (Care)	Open liability issues, lack of responsibility (Consulting)	Open liability issues (Research Organisation- Law)	Unclear responsibility (Consulting)
			Property Rights	Unclear who has sovereignty over data and development results (Consulting)	Conflicts over ownership of data and patents (Consulting)
			General	AI-based CDSS are currently not reflected in medical law (Developer)
		General	Degree of Digitalization	Healthcare system refuses digitalisation (Research Organisation Info)	Low level of digitalisation in the healthcare sector (Research Organisation- Law)	Lack of digitalisation in the healthcare sector (Care)	Too low and disruptive level of digitalisation (Physician representative)	Lack of networking and the resulting lack of availability of data between sectors and facilities (Care)
			Hospital IT											Insufficient technical equipment in hospitals (Care)	Lack of digitalisation and system compatibility within hospitals (quality assurance)	IT equipment in clinics not sufficient for AI (Research Institution Info)	Hospitals do not have an adequate IT infrastructure (Research Institution Info)	Lack of interfaces between individual departments (Care)
														Lack of staffing in hospital IT (developers)	Hospitals unattractive for Itler (Research Institution Info)	Data for use is not available in a standardised, structured format in the hospital (Consulting)	Lack of consideration of individual hospital structures (Developer)	Necessity of interfaces between applications (developers)
														Insufficient interaction between the individual systems in the hospital (patient representative)	Reliability of the underlying (IT) infrastructure (Care)	Inadequate IT infrastructure in hospitals (Research Organisation Info)	Lack of willingness on the part of individual hospitals to establish CDSS (Developer)	Too little pay for IT staff (Research Organisation Info)
			Costs	Missing position for algorithm-based laboratory result diagnostics in EBM (Consulting)	No separate billing for AI systems (Consulting)	AI manufacturers maximise profits and thus prevent savings (Health insurance)			Lack of financial resources for projects (Care)					Implementation costs (Care)
			Comparability	Insufficient comparability of AI systems (Consulting)	No reasonable data to make health economic decisions (Health insurance)
			Definition of AI	Heterogeneous definition of AI (Developer)	No standardised definition of AI (Care)
			Side Effects											Occurrence of side effects due to the decisional support provided by AI
			Neglect of Caring Professions	No funding for the development of AI in the care sector (Care)	Strong focus on medical applications and therefore deficit in nursing applications (Care)
